# Supplementary material for: Molecular Proteomics and Signalling of Human Platelets in Health and Disease
Source: Int J Mol Sci. 2021 Sep 13;22(18):9860. doi: 10.3390/ijms22189860 (PMC8468031; doi:10.3390/ijms22189860)
Supplement: Supplementary file 1 [file ijms-22-09860-s001.zip]

Archive with 1 entries (1 files):
- ijms-1327700-supplementary.xlsx
