# Supplementary material for: Molecular Proteomics and Signalling of Human Platelets in Health and Disease
Source: Int J Mol Sci. 2021 Sep 13;22(18):9860. doi: 10.3390/ijms22189860 (PMC8468031; doi:10.3390/ijms22189860)
Supplement: Supplementary file 1 [file ijms-22-09860-s001.zip › ijms-1327700-supplementary.xlsx]

## Sheet: Suppl Table 1
Chapter	Year	Research group(s)	Aim of proteomics study per chapter	Type of proteome	Agonist(s)	Sample type	Checked purity	Proteins/peptides identified	Reported study limitations	Sample preparation	Sample size	Sample protein	Sample digestion	Type of proteomic analysis	Mass spectrometer	Pathway (GO)	Primary data deposited	Ref.	PMID
1-BASIC	2011	Robert Flaumenhaft: Boston	Palmitoylated platelet proteome	subproteome, resting	none	washed platelets	n.d.	1,300 proteins, 215 palmitoylated	unclear relation to function	affinity exchange/capture	1e9/ml	100 mg	trypsin digestion	palmitoyl protein enrichment	NanoLC-2D-LTQ Orbitrap	yes	n.d.	Dowal, Blood 2011;118:e62	21813449
1-BASIC	2012	Albert Sickmann, Rene Zahedi: Dortmund	First quantitative human platelet proteome	proteome, resting	none	washed platelets	0.9999	4,000 proteins, 3,700 quantified	unclear clinical relevance	total platelet lysate	3e8/ml	250 μg	trypsin digestion	iTRAQ labeling, TiO2 enrichment	U3000-LTQ-Orbitrap XL , U3000-QstarElite	yes	PRD000665	Burkhart, Blood 2012;120:e73	22869793
1-BASIC	2014	Jurgen Kast: Vancouver	Platelet immuno-proteasome	proteome, resting	none	washed platelets	n.d.	2,559 proteins	unclear clinical relevance	immuno-precipitation	n.d.	250 μg	trypsin digestion	gel spots	Agilent 1100-LTQ-Orbitrap, LTQ-FT	yes	n.d.	Klockenbusch, Mol Cell Proteomics 2014;13:3308	25146974
1-BASIC	2014	Matthias Mann: Munich	First quantitative mouse platelet proteome	proteome, resting	none	mouse washed platelets	n.d.	4,400 proteins	limited quantification	total platelet lysate	3e7	n.d.	trypsin digestion	absolute and label-free quantification	UPLC-Q-Exactive	yes	PXD000747	Zeiler, Mol Cell Proteomics 2014;13:3435	25205226
1-BASIC	2016	Soo-Youn Lee: Seoul	Platelet proteome and serotonin	proteome, resting	none, serotonin	washed platelets	0.995	5,423 proteins	n.d.	total platelet lysate	n.d.	n.d.	trypsin digestion	label-free quantification	Nano-Acquity UPLC-LTQ-FT	yes	PXD003613	Lee, Mol Cell Proteomics 2016;15:3461	27601597
1-BASIC	2019	Thomas Thiele: Greifswald	proteome of large and small platelets	proteome, resting	none	washed platelets	n.d.	894 quantified proteins, 80 regulated	unclear relation to platelet function	total platelet lysate	3e8/ml	n.d.	trypsin digestion	label-free quantification	NanoHPLC-Orbitrap Velos	no	n.d.	Handtke, Thromb Haemost 2019;119:407	30727004
1-BASIC	2019	Joseph Aslan: Portland, OR	Protein N-ε Lysine methylation of platelets	subproteome, resting	none	washed platelets	0.99	150 proteins, 190 methylations	unclear role of protein modifications	immuno-precipitation	n.d.	30 mg	trypsin digestion	TMT labeling and methyl-lysine containing peptides enrichment	Orbitrap Fusion Tribrid	yes	PXD012217	Rocheleau, Proteomics 2019;19:e1900001	30977292
1-BASIC	2020	Jose Guerrero: Cambridge	Granule proteome in Gray platelet syndrome	subproteome, resting	none	washed platelets	n.d.	123 platelet granule proteins	n.d.	total platelet lysate	n.d.	40 µg	trypsin digestion	TMT labelling quantification	U3000-Orbitrap Fusion Lumos	yes	PXD016366	Sims, Blood 2020;136:1956	32693407
1-BASIC	2020	Ingrid Pabinger, Maria Zellner: Vienna	To gain mechanistic insights into the role of platelets in APS	proteome, resting	none	washed platelets	n.d.	25 regulated proteins	limited patient numbers	2D gel electrophoresis	n.d.	250 µg	trypsin digestion	gel spots	U3000-QqTOF	yes	n.d.	Hell, Exp Mol Med. 2020;52:66	31956273
1-BASIC	2020	Albert Sickmann, Johan Heemskerk: Dortmund, Maastricht	Mouse platelet proteome and hyperlipidemia	proteome, resting	none	mouse washed platelets	0.9998	1,533 proteins	unclear relation to function	total platelet lysate	0.3-1.4 e8/ml	20 μg	trypsin digestion	label-free quantification	U3000-Orbitrap Fusion Lumos	no	PXD020276	Van Geffen, Sci Rep 2020;10:21407	33293576
1-BASIC	2020	Kerstin Jurk: Mainz	Protein-phosphatase platelet phosphoproteome	subproteome, resting	none	washed platelets	0.9999	n.d.	limitation in spectrum matches	total platelet lysate	n.d.	100 μg	trypsin digestion	iTRAQ labeling, TiO2 enrichment	U3000-Q-Exactive quadrupole Orbitrap	no	n.d.	Kumm, Cells 2020;9:472	32085646
1-BASIC	2020	Tom Durrant, Ingeborg Hers: Bristol	Indentification of PI(3,4)P2 interactome	subproteome, activated	none	washed platelets	n.d.	n.d.	Variable PIP2 functions	1D gel electrophoresis	8e8/ml	n.d.	trypsin digestion	TMT labeling and label-free quantification	U3000-Obritrap Fusion	yes	n.d.	Durrant, Biochim Biophys Acta 2020;1865:158575	31743753
1-BASIC	2021	Albert Sickmann, Johan Heemskerk: Maastricht, Dormund	Validation cohort to complete platelet proteome	proteome, resting	none	washed platelets	0.9999	5,505 proteins	integrated proteome, smaller than transcriptome	total platelet lysate	n.d.	50 µg	trypsin digestion	various	U3000-Q Exactive HF	yes	PXD022011	Huang, Sci Rep 2021;11:12358	34117303
2-AGEING	2012	Niels Lion: Lausanne	Changed proteome in transfusion platelets	proteome, resting	none	platelet concentrates	0.9945	2,193 proteins	variation in abundance levels	2D gel electrophoresis	1e9/ml	50-200 μg	trypsin digestion	gel spots	LTQ Orbitrap XL	no	n.d.	Prudent, J Proteomics 2012;76:316	22813878
2-AGEING	2014	Christopher Overall: Vancouver	N-terminome proteome in platelet storage	subproteome, resting	none	platelet concentrates	0.9999	2,938 proteins	n.d.	total platelet lysate	n.d.	3-500 μg	trypsin digestion	N-terminus enrichment, iTRAQ labeling	QSTAR XL Hybrid	yes	PXD000906	Prudova, Blood 2104;124:e49	25331112
2-AGEING	2016	Thomas Thiele: Greifswald	Platelet proteome after apheresis	proteome, resting	none	washed platelets	n.d.	1,017 proteins, 54 regulated	single donor studied	2D gel electrophoresis	n.d.	4 μg	trypsin digestion	gel spots	NanoHPLC-Orbitrap Velos	yes	n.d.	Thiele, Proteomics Clin Appl 2016;10:831	27040998
2-AGEING	2016	Dana Devine: Vancouver	Protein translation of stored platelets	proteome, resting	none, riboflavin	platelet concentrates	n.d.	408 proteins, 107 regulated	few replicates, relative iTRAQ data	total platelet lysate	2e8/ml	300 μg	trypsin digestion	iTRAQ labeling	Proxeon nLC UPLC-Impact II Q-TOF	no	n.d.	Schubert, Proteomics Clin Appl 2016;10:839	27226085
2-AGEING	2016	Lacey Johnson: Sydney	proteome of refrigerated stored platelets	proteome, resting	none	platelet concentrates	n.d.	170 protein spots	unclear relation to platelet function	2D gel electrophoresis	3e8/ml	300 μg	trypsin digestion	gel spots	NanoLC-Q-TOF	yes	n.d.	Wood, Transfusion, 2016;56:2548	27460096
2-AGEING	2017	Alexander Meijer: Amsterdam	proteome of stored platelets	proteome, resting	none	platelet concentrates	n.d.	2,501 quantified proteins	n.d.	total platelet lysate	1e8	n.d.	trypsin digestion	label-free quantification	Orbitrap Fusion Tribrid	yes	PXD005610	Rijkers, Sci Rep 2017;7:11045	28887518
2-AGEING	2018	Shuming Zhao: Chongqing	proteome of stored platelets	subproteome, activated	none, ADP, epinephrine	platelet concentrates	0.9999	575 proteins by iTRAQ, 454 by TiO2	limited use for platelet quality upon storage	immuno-precipitation	3e8/ml	100 μg	trypsin digestion	iTRAQ labeling, TiO2 enrichment	Triple TOF 5600	yes	n.d.	Wang, Platelets 2019;30:403	29595346
2-AGEING	2018	Sandrine Laradi, S. Claverol: Bordeaux	proteome of stored platelet concentrates	proteome, resting	none	platelet concentrates	n.d.	1,723-4,116 proteins	small sample size	1D gel electrophoresis	n.d.	n.d.	trypsin digestion	label-free quantification	U3000-Q-Exactive quadrupole Orbitrap	yes	PXD003510, PXD008886	Aloui, J Proteomics 2019;194:25	30590131
2-AGEING	2019	Alexander Meijer: Amsterdam	proteome of stored platelets	proteome, activated	none, collagen, convulxin, ristocetin	platelet concentrates	n.d.	2,505 proteins	discarded proteins with poor peptide coverage	total platelet lysate	n.d.	n.d.	trypsin digestion	label-free quantification	Orbitrap Fusion Tribrid	no	PXD008119	Salunkhe, Platelets 2019;30:368	29553857
2-AGEING	2020	Sandrine Laradi: Saint-Etienne	Changed platelet proteins upon ageing	proteome, resting	none	washed platelets	n.d.	357-512 proteins	small sample size	1D gel electrophoresis	n.d.	n.d.	trypsin digestion	label-free quantification	U3000-Q-Exactive quadrupole Orbitrap	yes	PXD008886 for SDA-PCs; PXD003510 for PPCs	Aloui, J Proteomics. 2020;218:103717	32088354
2-AGEING	2020	Angel Garcia: Santiago d. C.	proteome of extracellular vesicles from stored platelets	proteome, resting	none	platelet concentrates	n.d.	415 proteins, 151 regulated	possible gender influence	1D gel electrophoresis	n.d.	100 μg	trypsin digestion	label-free quantification	nanoLC400-Triple TOF 6600	no	PXD014694	Hermida-Nogueira, J Proteomics. 2020;210:103529	31605789
2-AGEING	2020	M. Prudent: Lausanne	Protein oxidation upon platelet ageing	subproteome, resting	none	platelet concentrates	n.d.	9350 peptides, 2534 proteins with 1714 oxidized	unclear relation to function	1D gel electrophoresis	n.d.	8 μg	Lys-C and trypsin digestion	label-free quantification	U3000-Q-Exactive quadrupole Orbitrap Plus	no	n.d.	Sonego, Transfus Clin Biol. 2020;27:36	30638959
3-GPVI	2010	Christian Schulz, Stefan Massberg: Munich	GPVI-regulated platelet proteome	proteome, activated	CRP, ADP	washed platelets	0.99	8 regulated proteins	n.d.	2D gel electrophoresis	2e8/ml	500 μg	trypsin digestion	gel spots	4800 MALDI TOF-TOF and LC-LTQ	yes	n.d.	Schulz, Blood 2010;115:4102	20107233
3-GPVI	2015	Angel Garcia; Santiago d. C.	GPVI-induced proteome of platelet releasate	subproteome, activated	CRP, TRAP6	platelet releasate	0.999	122 regulated protein spots	pooled samples, only analysis of regulated protein spots	2D gel electrophoresis	4e8/ml	150 μg	trypsin digestion	gel spots	4800 Plus MALDI-TOF-TOF	yes	n.d.	Velez, Sci Rep 2015;5:8198	25645904
3-GPVI	2015	Joseph Aslan: Portland, OR	Lysine-acetylated platelet proteome	subproteome, activated	CRP	washed platelets	0.975	552 acetyl-lysines, 273 proteins	n.d.	total platelet lysate	n.d.	2.5 mg	trypsin digestion	acetylated peptides enrichment	Orbitrap Fusion Tribrid	yes	PXD002332	Aslan, J Thromb Haemost 2015;13:1908	26256950
3-GPVI	2016	Albert Sickmann, Rene Zahedi: Dortmund	GPVI-induced platelet (phospho, N-terminal)proteome in Scott patient	proteome, resting	convulxin, thrombin, ionomycin	washed platelets	0.9999	2,278 proteins, 1,556 phosphopeptides, 1,596 N-terminal peptides	n.d.	total platelet lysate	5e8	n.d.	trypsin digestion	label-free quantification, iTRAQ, TiO2 enrichment, PRM targeted	U3000-Q-Exactive quadrupole Orbitrap	no	n.d.	Solari, Mol Cell Proteomics 2016;15:3154	27535140
3-GPVI	2016	Angel Garcia: Santiago d. C.	GPVI-regulated platelet proteome in myocardial infarction	proteome, activated	CRP	washed platelets	0.999	26 proteins	separate runs, patients with medication	immuno-precipitation	6e8/ml	n.d.	trypsin digestion	precipitate	Easy nLC-Bruker Amazon ETD	no	n.d.	Velez, Sci Rep 2016;6:39603	28004756
3-GPVI	2017	Hui Zhang: Baltimore	GPVI-induced platelet phosphoproteome	subproteome, activated	collagen, aspirin	washed platelets	n.d.	799 N-linked glycosylation sites, 1,296 peptides, 36 glycopeptides	n.d.	total platelet lysate	n.d.	n.d.	trypsin digestion	iTRAQ labeling, glycopeptides enrichment	U3000-Q-Exactive quadrupole Orbitrap	yes	n.d.	Shah, Proteomics 2017;10:1002	27452734
3-GPVI	2017	Ingeborg Hers, K. Heesom: Bristol	GPVI-induced PIP3-associated proteins	subproteome, activated	CRP, thrombin	washed platelets	n.d.	n.d.	multifunctional PI3Ks	affinity capture	8e8/ml	n.d.	trypsin digestion	label-free quantification	U3000-Obritrap Fusion	yes	PXD003777	Durrant, Blood Adv 2017;1:918	29242851
3-GPVI	2019	Catherine Pears: Oxford	GPVI-induced protein ubiquitylation in platelets	subproteome, activated	CRP	washed platelets	0.99	1,634 ubiquitylated peptides, 691 proteins	n.d.	immuno-precipitation	1.5e9/ml	n.d.	trypsin digestion	precipitate	U3000-Obritrap Fusion Lumos	yes	PXD009072	Unsworth, Thromb Haemost 2019;119:104	30597505
3-GPVI	2019	Angel Garcia: Santiago d. C.	GPVI- and CLEC-2-induced proteome of lipid rafts	subproteome, activated	CRP, rhodocytin	washed platelets	0.999	281-295 proteins	limited protein recovery	ultracentrifugation	1.3e9/ml	n.d.	trypsin digestion	lipid raft protein enrichment	LTQ Orbitrap XL	yes	n.d.	Izquierdo, J Proteomics 2019, 195:88	30677554
3-GPVI	2019	Hui Zhang: Baltimore	Collagen-induced binding of N‑glycans	subproteome, resting	collagen	platelet concentrates	n.d.	2,393 proteins	non-specific binding proteins, methods limitations	affinity capture	n.d.	1 mg	Lys-C and trypsin digestion	label-free quantification, TMT labeling	U3000-Q-Exactive	no	PXD010290	Toonstra, J proteome Res 2019;18:2467	31055923
3-GPVI	2020	Joseph E Aslan: Portland OR	GPVI-induced platelet signalling pathways	subproteome, activated	CRP	washed platelets	0.99	3000 phosphorylations, 1300 proteins, >300 regulated	n.d.	total platelet lysate	1.3e9/ml	10-40 mg	trypsin digestion	TMT labelling quantification; P-Tyr-1000 resin and TiO2 enrichment	U3500-Obritrap Fusion	no	PXD017167	Babur, Blood 2020;136:2346	32640021
4-CLEC2	2012	Angel Garcia: Santiago d. C.	CLEC2 and GPVI signalosome of platelets	proteome, activated	rhodocytin, CRP	washed platelets	0.999	132 regulated proteins	pathway interference of secondary mediators	2D gel electrophoresis	8e8/ml	150 μg	trypsin digestion	gel spots	4800 MALDI-TOF-TOF	yes	n.d.	Parguina, Blood 2012, 120:e117	23053573
4-CLEC2	2019	Angel Garcia: Santiago d. C.	CLEC2 and GPVI proteome in lipid rafts	subproteome, activated	rhodocytin, CRP	washed platelets	0.999	281-295 proteins	limited protein recovery	ultracentrifugation	1.3e9/ml	n.d.	trypsin digestion	lipid raft protein enrichment	LTQ Orbitrap XL	yes	n.d.	Izquierdo, J Proteomics 2019;195:88	30677554
5-PAR	2015	Martin Larsen: Odense	PAR-induced proteome of platelet microparticles	subproteome, activated	thrombin, collagen, ADP	platelet MPs	n.d.	3,383 proteins, 984 in membrane, 1,003 in soluble fraction	n.d.	ultracentrifugation	7e7	n.d.	Lys-C and trypsin digestion	iTRAQ labeling quantification	U3000-Q-Exactive Plus	yes	n.d.	Milioli, J Proteomics 2015;121:56	25835965
5-PAR	2015	Paolo Golino: Naples	PAR-induced proteome and transcriptome	proteome, activated	TRAP6, ADP	washed platelets	0.9996	919 proteins, 732 quantified	not confirmed in patients with acute disease	total platelet lysate	n.d.	75 μg	trypsin digestion	iTRAQ labeling quantification	U3000-QstarElite	yes	PXD000621	Cimmino, Thromb Haemost 2015;114:96	25903651
5-PAR	2015	Markus Moser, Matthias Mann: Munich	PAR-induced mouse platelet proteome	subproteome, activated	thrombin	mouse washed platelets	n.d.	n.d.	n.d.	total platelet lysate	2e8/ml	n.d.	trypsin digestion	absolute quantification	Q-Exactive	no	n.d.	Klaproth, Blood 2015;126:2592	26438512
5-PAR	2015	Angel Garcia: Santiago d. C.	GPVI-induced proteome of platelet releasate	subproteome, activated	TRAP6, CRP	platelet releasate	0.999	122 regulated protein spots	pooled samples, only analysis of regulated protein spots	2D gel electrophoresis	4e8/ml	150 μg	trypsin digestion	gel spots	4800 Plus MALDI-TOF-TOF	yes	n.d.	Velez, Sci Rep 2015;5:8198	25645904
5-PAR	2016	Pierre Fontana: Geneva	PAR-induced platelet (sub)proteomes and aspirin treatment	proteome, activated	thrombin	washed platelets	0.9999	989 proteins, 484 releasated, 201 in granules	n.d.	total platelet lysate	8e8/ml	100 μg	trypsin digestion	TMT labeling quantification	LTQ-Orbitrap XL	yes	PXD001861	Zufferey, Hum Genet 2016;135:403	26883867
5-PAR	2017	Ingeborg Hers, K. Heesom: Bristol	PAR-induced PIP3-associated proteins	subproteome, activated	thrombin, CRP	washed platelets	n.d.	n.d.	multifunctional PI3Ks	affinity capture	8e8/ml	n.d.	trypsin digestion	label-free quantification	U3000-Obritrap Fusion	yes	PXD003777	Durrant, Blood Adv 2017;1:918	29242851
5-PAR	2017	Jonas Perales, Patricia Bozza: Rio de Janeiro	PAR-induced platelet proteome in dengue	proteome, activated	thrombin	washed platelets	0.99	3,336 proteins	potential leukocyte contamination	total platelet lysate	1e8	n.d.	trypsin digestion	isoelectric focussing	Easy nLC-Orbitrap XL	yes	n.d.	Ramos de Oliveira, Plos Pathog 2017;13:e1006385	28542641
5-PAR	2017	C-P. Tseng: Taoyuan Taiwan	PAR-induced platelet phosphoproteome	subproteome, activated	thrombin	washed platelets	n.d.	n.d.	n.d.	immuno-precipitation	3e8/ml	n.d.	trypsin digestion	dimethylation labeling, TiO2 enrichment	U3000-Orbitrap Elite	yes	PXD006337	Tsai, J Thromb Haemost 2017; 15:2029	28876503
5-PAR	2018	Paulina Szklanna, Patricia McGuire: Dublin	PAR-induced proteome of cadherin adherens junctions	subproteome, activated	TRAP6	washed platelets	n.d.	n.d.	n.d.	immuno-precipitation	1e9/ml	n.d.	trypsin digestion	label-free quantification	Q-Exactive	yes	PXD008130	Maguire, Proteomics 2018;18:e1700419	29510447
5-PAR	2018	Patricia Maguire: Dublin	PAR-induced proteome of platelet releasate	subproteome, activated	thrombin	platelet releasate	n.d.	894 proteins, 277 proteins common	unclear relevance for function	ultracentrifugation	1e9/ml	30 μg	Lys-C and trypsin digestion	label-free quantification	U3000-Q-Exactive quadrupole Orbitrap	yes	PXD009310	Parsons, Proteomics 2018;18:e1800219	29932309
5-PAR	2018	Patricia Maguire: Dublin	PAR-induced platelet releasate in pregnancy	subproteome, activated	thrombin	platelet releasate	n.d.	723 proteins	n.d.	ultracentrifugation	1e9/ml	30 μg	Lys-C and trypsin digestion	label-free quantification	U3000-Q-Exactive quadrupole Orbitrap	yes	n.d.	Szklanna, Proteomics Clin Appl 2019;13:e1800162	30318839
5-PAR	2019	Paola Patrignani, Patricia Maguire: Dublin	PAR-induced platelet microparticel proteome in obesity	subproteome, activated	thrombin	platelet MPs	0.9824	214 proteins, 47 regulated	small sample size, gender effect, unclear clinical relevance	ultracentrifugation	1e9/ml	30 μg	Lys-C and trypsin digestion	label-free quantification	U3000-Q-Exactive quadrupole Orbitrap	yes	PXD011563	Grande, Front Pharmacol 2019;10:7	30723407
5-PAR	2020	Patricia Maguire: Dublin	PAR-induced platelet releasate after acute coronary syndrome	subproteome, activated	thrombin	platelet releasate	n.d.	318 released proteins, 9 differentially	confined to smaller vesicles	ultracentrifugation	1e9/ml	30 μg	Lys-C and trypsin digestion	label-free quantification	U3000-Q-Exactive quadrupole Orbitrap	yes	PXD009356	Maguire, Front Cardiovasc Med 2020;7:101	32671099
5-PAR	2019	M. Zellner: Vienna	Non-secretory platelet proteome after activation	subproteome, activated	none, TRAP6, ADP	gel-filtrated platelets	n.d.	66 proteins from spots	sample limitation	2D gel electrophoresis	n.d.	24 µg	trypsin digestion	gel spots	QqTOF	no	n.d.	Schmidt, Sci Rep 2019; 9:19009	313831789
6-ASA	2017	Hui Zhang: Baltimore	Platelet glycosylation proteome with aspirin	subproteome, activated	aspirin, collagen	washed platelets	n.d.	799 N-glycosylation sites, 1,296 peptides, 36 glycopeptides	n.d.	total platelet lysate	n.d.	n.d.	trypsin digestion	iTRAQ labeling, glycopeptides enrichment	U3000-Q-Exactive	yes	n.d.	Shah, Proteomics 2017;10:1002	27452734
6-ASA	2017	Alexander Meijer: Amsterdam	TXA2-altered proteome of platelets from neonatal cord blood	proteome, activated	U46619	washed platelets	n.d.	4,954 proteins	no significance between groups	total platelet lysate	1e8	n.d.	trypsin digestion	label-free quantification	U3000-Orbitrap Fusion Tribrid	no	PXD004578	Stokhuijzen, J proteome Res 2017;16:3567	28823163
6-ASA	2017	Adrian Doroszko; Wroclaw	Platelet proteome after aspirin treatment	proteome, activated	aspirin, collagen	washed platelets	n.d.	842 proteins	unclear clinical relevance	total platelet lysate	2.5e8/ml	5 μg	trypsin digestion	label-free quantification	Nano-ACquity UPLC-LTQ-Orbitrap Velos	no	n.d.	Jakubowski, Oxid Med Cell Longev 2017;2017:3132063	29090039
6-ASA	2018	Francesco Finamore, Pierre Fontana: Geneva	Aspirin and platelet protein acetylation in hyperglycaemia	subproteome, resting	aspirin	washed platelets	0.997	1,937 acetylated proteins	n.d.	total platelet lysate	n.d.	100 μg	trypsin digestion	label-free quantification	Q-Exactive Plus	yes	PXD011582	Finamore, Data Brief 2018;21:2475	30560156
6-ASA	2019	Francesco Finamore, Pierre Fontana: Geneva	Platelet protein glycation with aspirin	proteome, resting	aspirin, glucose	washed platelets	0.997	n.d.	n.d.	total platelet lysate	n.d.	100 μg	trypsin digestion	label-free quantification	Q-Exactive plus	yes	PXD011204	Finamore, J Proteomics 2019;192:258	30240925
7-ADP/INH	2014	Albert Sickmann, Rene Zahedi: Dortmund	Time-resolved platelet cAMP/PKA phosphoproteome	subproteome, activated	iloprost	washed platelets	0.9999	2,700 phosphopeptides	unclear roles of revealed PKA substrates	total platelet lysate	n.d.	200 μg	trypsin digestion	iTRAQ labeling, TiO2 enrichment	U3000- LTQ Orbitrap Velos	yes	PXD000242	Beck, Blood 2014;125:e1	24324209
7-ADP/INH	2017	Rene Zahedi, Albert Sickmann: Dortmund	ADP- and iloprost-induced platelet phosphoproteome	subproteome, activated	ADP, iloprost	washed platelets	0.9999	4,797 phosphopeptides, 608 regulated	unclear effect of phosphorylation	total platelet lysate	n.d.	100 μg	trypsin digestion	iTRAQ labeling, TiO2 enrichment	Q-Exactive	yes	PXD001189	Beck, Blood 2017;129:e1	28060719
7-ADP/INH	2020	Angel Garcia: Santiago d. C.	Rhodocytin-induced Tyr phosphoproteome	subproteome, activated	rhodocytin	washed platelets	0.999	363 regulated phosphotyrosines	sample limitation	total platelet lysate	8e8/ml	800 µg	trypsin digestion	Immunoaffinity enrichment of phosphotyrosine peptides	nLC1000-LTQ Orbitrap Velos	no	n.d.	Izquierdo, Thromb Haemost. 2020;120:262	31901221
8-PAT	2010	Angel Garcia: Santiago d.C.	Altered platelet proteome in coronary artery disease	proteome, resting	none	washed platelets	0.999	40 proteins, 22 genes	small volume of blood	2D gel electrophoresis	n.d.	600 µg	trypsin digestion	gel spots	4800 MALDI-TOF/TOF	no	n.d.	Parguina, Plos One 2010;5:e13	20976234
8-PAT	2016	Jennifer Strande: Milwaukee	Altered platelet proteins in HFpEF	proteome, resting	none	washed platelets	0.99	6,102 proteins, 165 in symptomatic	limited statistics for regulation, low donor number	1D gel electrophoresis	n.d.	50 μg	trypsin digestion	gel spots	LTQ Orbitrap Velos	no	n.d.	Raphael, J Transl Med 2016;14:18	26792056
8-PAT	2016	Angel Garcia: Santiago d. C.	Platelet proteome in myocardial infarction	proteome, resting	none	washed platelets	0.999	16 regulated proteins	unclear relation to platelet functions, small patient cohort	2D gel electrophoresis	8e8/ml	150 μg	trypsin digestion	gel spots	4800 Plus MALDI-TOF-TOF	yes	n.d.	Velez, Proteomics Clin Appl 2016;10:851	27095521
8-PAT	2016	Ozge Cevik: Istanbul	Platelet proteome in ischemic stroke	proteome, resting	none	washed platelets	n.d.	83 regulated proteins	n.d.	total platelet lysate	2e8/ml	100 μg	trypsin digestion	absolute quantification	Nano-Acquity UPLC-Synapt G1 HDMS	yes	n.d.	Cevik, Plos One 2016;11:e0158287	27336623
8-PAT	2016	Albert Sickmann, Rene Zahedi: Dortmund	Altered platelet (phospho, N-terminal)proteome in Scott patient	proteome, resting	convulxin, thrombin, ionomycin	washed platelets	0.9999	2,278 proteins, 1,556 phosphopeptides, 1,596 N-terminal peptides	n.d.	total platelet lysate	5e8	n.d.	trypsin digestion	label-free quantification, iTRAQ, TiO2 enrichment, PRM targeted	U3000-Q-Exactive quadrupole Orbitrap	no	n.d.	Solari, Mol Cell Proteomics 2016;15:3154	27535140
8-PAT	2017	Kerstin Jurk, Albert Sickmann: Mainz, Dortmund	ADP-induced platelet proteome in Glanzmann patients	proteome, activated	ADP, epinephrine, convulxin, thrombin	washed platelets	0.9999	Glanzmann platelets	no copy numbers of proteins	total platelet lysate	n.d.	100 μg	trypsin digestion	label-free quantification, iTRAQ labeling, PRM targeted	U3000- LTQ Orbitrap Velos pro, Q-Exactive Plus	no	PXD003912	Loroch, Thromb Haemost. 2017;117:556	28078347
8-PAT	2017	Christin Lorenz, Albert Sickmann: Dortmund	Platelet biomarkers in CVD	subproteome, resting	none	platelet concentrates	0.9999	133 peptides, 99 proteins	small patient cohort	total platelet lysate	n.d.	150 μg	trypsin digestion	parallel reaction monitoring (PRM) targeted	U3000-Q-Exactive quadrupole Orbitrap	no	n.d.	Malchow, proteomes 2017;5:31	29140295
8-PAT	2018	Connie Jimenez: Amsterdam	Platelet proteome in patients with early-stage cancer	proteome, resting	none	washed platelets	n.d.	3,321-3,298 proteins	small patient cohort	1D gel electrophoresis	3e8/ml	n.d.	trypsin digestion	label-free quantification	U3000-Q-Exactive quadrupole Orbitrap	yes	PXD005921	Sabrhkany, J Proteomics 2018;177:65	29432918
8-PAT	2019	Kamonlak Leecharoenkiat: Bangkok	Platelet proteome in hypercoagulable β-thalassemia	proteome, resting	none	washed platelets	n.d.	19 differential spots, 19 proteins	n.d.	2D gel electrophoresis	n.d.	250 μg	trypsin digestion	gel spots	U3000-AmaZon SL	no	n.d.	Chanpeng, Sci Rep 2019;9:6059	30988349
8-PAT	2020	Johan Heemskerk, Albert Sickmann: Maastricht, Dortmund	Iloprost-induced platelet phosphoproteome in patients with GNAS mutations	subproteome, activated	iloprost	washed platelets	0.9998	2,516 phosphorylation sites, 453 regulated, AHO patients	variable phosphoproteomes in multiple patients	total platelet lysate	5e8/ml	100 μg	trypsin digestion	TMT labeling quantification; TiO2 enrichment	U3000-Q-Exactive quadrupole Orbitrap	yes	n.d.	Swieringa, Sci Rep. 2020;10:11389	32647264
8-PAT	2020	Maria Åström: Örebro	Altered platelet proteome X-linked thrombocytopenia	proteome, resting	none	washed platelets	n.d.	83 altered proteins	limited statistical power	total platelet lysate	n.d.	n.d.	trypsin digestion	TMT labeling quantification	Orbitrap Fusion Tribrid	yes	n.d.	Bergemalm, Haematologica 2021; in press	33054111
8-PAT	2020	Jose A Guerrero: Cambridge	Altered platelet proteome in Gray platelet syndrome	proteome, resting	none	washed platelets	n.d.	123 differentially regulated proteins	small group size	total platelet lysate	n.d.	40 μg	trypsin digestion	TMT labeling quantification	U3000-Q-Exactive HF	yes	PXD016366, PXD017227	Sims, Blood. 2020 136:1956	32693407
8-PAT	2021	Angel Garcia: Santiago d.C.	Altered protein phosphorylation in platelets from obese subjects	subproteome, resting	none	washed platelets	0.999	964 phosphopeptides, 560 proteins	only obese subjects, low sample number	total platelet lysate	8e8/ml	1.2 mg	trypsin digestion	label-free quantification, TiO2 enrichment	Agilent 1200-LTQ Orbitrap XL	yes	PXD020204	Barrachina, ATVB 2021;41:478	33147989
8-PAT	2021	Jian-Zhi Wang, Wuhan	Altered proteome and biomarkers in patients with Alzheimer disease	proteome, resting	none	washed platelets	n.d.	360 differential proteins	small sample size with TMT label comparison	total platelet lysate	n.d.	n.d.	trypsin digestion	TMT labeling quantification	Q Exactive Orbitrap	bioinformatics	n.d.	Yu, Aging Cell 2021;20:e13358	33942972
8-PAT	2021	Alexander Meijer, Sanquin Amsteredam	Altered platelet proteome in patients with GATA1, GFI1B and RUNX1 mutations	proteome, resting	none	washed platelets	n.d.	2,875 proteins, 313 regulated in patients	n.d.	total platelet lysate	1e8	5 μg	trypsin digestion	label-free quantification	U3000-Orbitrap Fusion Tribrid	no	PXD020343	Van Bergen, Blood; 138:86	33690840

## Sheet: figure 1a
Topic	Research group	Publication year	Aim of proteomics study	Platelet agonist	Proteins	(Phospho)peptides	Type of proteomic analysis	Mass spectrometer
ADP	Albert Sickmann, Rene Zahedi: Dortmund	2014	Time-resolved platelet cAMP/PKA phosphoproteome	iloprost		2700	iTRAQ labeling, TiO2 enrichment	U3000- LTQ Orbitrap Velos
ADP	Rene Zahedi, Albert Sickmann: Dortmund	2017	ADP- and iloprost-induced platelet phosphoproteome	ADP, iloprost		4797	iTRAQ labeling, TiO2 enrichment	Q-Exactive
ADP	Kerstin Jurk, Albert Sickmann: Dortmund	2017	Platelet proteome in Glanzmann patients	ADP, epinephrine, convulxin, thrombin			label-free quantification, iTRAQ labeling, PRM targeted	U3000- LTQ Orbitrap Velos pro, Q-Exactive Plus
AGEING	Niels Lion: Lausanne	2012	Transfusion platelets	none	2193		gel spots	LTQ Orbitrap XL
AGEING	Christopher Overall: Vancouver	2014	Platelet N-terminome proteome in storage	none	2938		N-terminus enrichment, iTRAQ labeling	QSTAR XL Hybrid
AGEING	Thomas Thiele: Greifswald	2016	Platelet proteome after apheresis	none	1017		gel spots	NanoHPLC-Orbitrap Velos
AGEING	Dana Devine: Vancouver	2016	Protein translation in stored platelets	riboflavin	408		iTRAQ labeling	Proxeon nLC UPLC-Impact II Q-TOF
AGEING	Lacey Johnson: Sydney	2016	Proteome in refrigerated stored platelets	none	170		gel spots	NanoLC-Q-TOF
AGEING	Alexander Meijer: Amsterdam	2017	Proteome in stored platelets	none	2501		label-free quantification	Orbitrap Fusion Tribrid
AGEING	Shuming Zhao: Chongqing	2018	Proteome in stored platelets	ADP, epinephrine	575		iTRAQ labeling, TiO2 enrichment	Triple TOF 5600
AGEING	Sandrine Laradi, S. Claverol: Bordeaux	2018	Proteome in concentrated platelets	none	4116		label-free quantification	U3000-Q-Exactive quadrupole Orbitrap
AGEING	Alexander Meijer: Amsterdam	2019	Proteome in stored platelets	collagen, convulxin, ristocetin	2505		label-free quantification	Orbitrap Fusion Tribrid
AGEING	Thomas Thiele: Greifswald	2019	Proteome of large and small platelets	none			n.d.	NanoHPLC-Orbitrap Velos
		2020			512
		2020			415
		2020			2534
ASA	Alexander Meijer: Amsterdam	2017	Proteome of platelets from neonatal cord blood and adult peripheral blood	U46619	4954		label-free quantification	U3000-Orbitrap Fusion Tribrid
ASA	Adrian Doroszko; Wroclaw	2017	Platelet proteome after aspirin treatment	aspirin, collagen	842		label-free quantification	Nano-ACquity UPLC-LTQ-Orbitrap Velos
ASA	Francesco Finamore, Pierre Fontana: Geneva	2018	Hyperglycaemia and platelet protein acetylation, aspirin	aspirin	1937		label-free quantification	Q-Exactive Plus
ASA	Francesco Finamore, Pierre Fontana: Geneva	2019	Platelet protein glycation after aspirin	aspirin, glucose			label-free quantification	Q-Exactive plus
		2017				1296
GPVI		2015			273
GPVI	Hui Zhang: Baltimore	2017	Platelet phosphoproteome	collagen, aspirin			iTRAQ labeling, glycopeptides enrichment	U3000-Q-Exactive
BASIC	Robert Flaumenhaft: Boston	2011	Palmitoylated platelet proteins	none	1300		n.d.	NanoLC-2D-LTQ Orbitrap
BASIC	Albert Sickmann, Rene Zahedi: Dortmund	2012	Quantitative platelet proteome	none	4000		iTRAQ labeling, TiO2 enrichment	U3000-LTQ-Orbitrap XL , U3000-QstarElite
BASIC	Jurgen Kast: Vancouver	2014	Platelet immuno-proteasome	none	2559		gel spots	Agilent 1100-LTQ-Orbitrap, LTQ-FT
BASIC	Matthias Mann: Munich	2014	Quantitative mouse platelet proteome	none	4400		absolute and label-free quantification	UPLC-Q-Exactive
BASIC	Soo-Youn Lee: Seoul	2016	Platelet proteome (serotonin)	serotonin	5423		label-free quantification	Nano-Acquity UPLC-LTQ-FT
BASIC	Joseph E. Aslan: Portland, OR	2019	Protein N-ε Lysine methylation in control platelets	none	894	190	immunoaffinity purification (IAP), TMT labeling	Orbitrap Fusion Tribrid
		2019			150
		2020			123
		2020			1533
		2021			5505
CLEC2	Angel Garcia: Santiago d. C.	2012	CLEC2 signalosome in platelets	rhodocytin, CRP	132		gel spots	4800 MALDI-TOF-TOF
CLEC2	Angel Garcia: Santiago d. C.	2019	Proteome of platelet membrane lipid rafts	rhodocytin, CRP	295		n.d.	LTQ Orbitrap XL
		2020				363
CVD	Jennifer Strande: Milwaukee	2016	HFpEF associated platelet proteins	none	6102		gel spots	LTQ Orbitrap Velos
CVD	Angel Garcia: Santiago d. C.	2010		none	40		gel spots	4800 Plus MALDI-TOF-TOF
CVD	Ozge Cevik: Istanbul	2016	Platelet proteome in ischemic stroke	none	83		absolute quantification	Nano-Acquity UPLC-Synapt G1 HDMS
CVD	Christin Lorenz, Albert Sickmann: Dortmund	2017	Platelet biomarkers of CVD	none		133	parallel reaction monitoring (PRM)	U3000-Q-Exactive quadrupole Orbitrap
CVD	Connie R. Jimenez: Amsterdam	2018	Platelet proteome in patients with early-stage cancer	none	3321		label-free quantification	U3000-Q-Exactive quadrupole Orbitrap
CVD	Kamonlak Leecharoenkiat: Bangkok	2019	Platelet proteome in hypercoagulable β-thalassmia patients	none	19		gel spots	U3000-AmaZon SL
		2020				2516
		2021			560	964
		2021			2875
GPVI	Christian Schulz, Stefan Massberg: Munich	2010	Regulated platelet glycoprotein VI proteome	CRP, ADP			gel spots	4800 MALDI TOF-TOF and LC-LTQ
GPVI	Angel Garcia; Santiago d. C.	2015	Proteome of platelet releasate per agonist	CRP, TRAP6			gel spots	4800 Plus MALDI-TOF-TOF
GPVI	Joseph Aslan: Portland, OR	2015	Lysine acetylated platelet proteome	CRP		552	acetylated peptides enrichment	Orbitrap Fusion Tribrid
GPVI	Albert Sickmann, Rene Zahedi: Dortmund	2016	Platelet proteome in Scott syndrome patient	convulxin	2278	1556	label-free quantification, iTRAQ, TiO2 enrichment, PRM targeted	U3000-Q-Exactive quadrupole Orbitrap
GPVI	Angel Garcia: Santiago d. C.	2016	Platelet proteome in patients with myocardial infarction	CRP	26		precipitate	Easy nLC-Bruker Amazon ETD
GPVI	Ingeborg Hers, K. Heesom: Bristol	2017	PIP3-associated platelet proteins	CRP, thrombin			label-free quantification	U3000-Obritrap Fusion
GPVI	Catherine Pears: Oxford	2019	Protein ubiquitylation in platelets	CRP	1634	1634	precipitate	U3000-Obritrap Fusion Lumos
GPVI	Hui Zhang: Baltimore	2019	N‑glycans in collagen-platelet interaction	none	2393	1296	label-free quantification, TMT labeling	U3000-Q-Exactive
		2020			1300	3000
PAR	Martin Larsen: Odense	2015	Proteome of platelet microparticles	thrombin, collagen, ADP	3383		iTRAQ labeling quantification	U3000-Q-Exactive Plus
PAR	Paolo Golino: Naples	2015	Proteome and mRNA of activated platelets	TRAP6, ADP	919		iTRAQ labeling quantification	U3000-QstarElite
PAR	Markus Moser, Matthias Mann: Munich	2015	Mouse platelet proteome	thrombin			absolute quantification	Q-Exactive
PAR	Pierre Fontana: Geneva	2016	Platelet (sub)proteomes in activation of aspirin-treated patients	thrombin	989		TMT labeling quantification	LTQ-Orbitrap XL
PAR	Jonas Perales, Patricia Bozza: Rio de Janeiro	2017	Platelet proteome in dengue	thrombin	3336		isoelectric focussing	Easy nLC-Orbitrap XL
PAR	C.-P. Tseng: Taoyuan Taiwan	2017	Protein phosphorylation of thrombin-activated platelets	thrombin			dimethylation labeling, TiO2 enrichment	U3000-Orbitrap Elite
PAR	Paulina Szklanna, Patricia McGuire: Dublin	2018	Proteome of platelet cadherin adherens junctions	TRAP6			label-free quantification	Q-Exactive
PAR	Patricia Maguire: Dublin	2018	Proteome of platelet releasate per agonist	thrombin	894		label-free quantification	U3000-Q-Exactive quadrupole Orbitrap
PAR	Patricia Maguire: Dublin	2018	Platelet releasate in pregnancy	thrombin	723		label-free quantification	U3000-Q-Exactive quadrupole Orbitrap
PAR	Paola Patrignani, Patricia Mcguire: Dublin	2019	Obesity and proteome of platelet microparticles	thrombin	214		label-free quantification	U3000-Q-Exactive quadrupole Orbitrap

## Sheet: figure 1b
Total platelet lysate	38				Unseparated platelet lysate	38
1D gel electrophoresis	7				In-gel digestion	19
2D gel electrophoresis	12				Immuno/affinity capturing	11
affinity capture	3				Ultracentrifugate	7
affinity exchange/capture	1
IP	7				Total	75
ultracentrifugation	7
	75

## Sheet: figure 1c
none	13	0.317073
LFQ	13	0.211382			None	17
labeling quantification	13	0.211382			Label-free	29				Platelet quantification
enrichment	9	0.146341		iTRAQ, TMT, etc	Labeled	23
targeted quantification	3	0.0487805		TiO2, etc	Enrichment	20
absolute quantification	1	0.0162602		PRM	Targeted	4
COFRADIC fraction	1	0.0162602			Absolute	3
Immunoaffinity purification	1	0.0162602
Isoelectric focalization	1	0.0162602
	42	1
					Sum	96
none	15	0.263158
labeling quantification	17	0.202037
label-free quantification	22	0.26146
targeted quantification	5	0.0594228
absolute quantification	3	0.0356537
enrichment	10	0.118846
fraction	3	0.0356537
Immunoaffinity purification	1	0.0118846
analysis of gel spot	1	0.0118846
	62
none	0.263158
labeling quantification	0.202037
label-free quantification	0.26146
targeted quantification	0.0594228
absolute quantification	0.0356537
enrichment	0.118846
fraction	0.0356537
Immunoaffinity purification	0.0118846
analysis of gel spot	0.0118846

## Sheet: figure 1d
	Platelet stimulation	n
	None (ageing)	12
	None (Basic)	13
	PAT	15
	GPVI	11
	PAR	14
	CLEC2	2
	ADP	3
	TXA2 (ASA)	5
	Total	75
